# Supplementary material for: High cases of submicroscopic Plasmodium falciparum infections in a suburban population of Lagos, Nigeria
Source: Malar J. 2019 Dec 19;18:433. doi: 10.1186/s12936-019-3073-7 (PMC6924037; doi:10.1186/s12936-019-3073-7)
Supplement: Supplementary file 1 — Additional file 1. Calculation of varATS qPCR standards. [file 12936_2019_3073_MOESM1_ESM.xlsx]

## Sheet: Sheet1
						Calculation of varATS qPCR 3D7 standards
						Medonic read:	RBC =	3.74 X 1012/L
							=	3.74 X 106/µL
						Slide results	102
						Thin film =	16p/50000RBC		Thick film = 937p/500HPF
							3.74 x 106 RBC in 1µl
							= 3.74 x 106 / 50000
							= 3.74 x 102 / 5
							74.8
							74.8
							74.8 x 16 parasites
							= 1197 p/µl is the thin film results
							Thick film confirmation = 937p/µl
							Serial dilution of standard values
							1 x 100 = 119700 p/µl
							1 x 10 -1 = 11970 p/µl
							1 x 10 -2 = 1197 p/µl
							1 x 10 -3 = 119.7 p/µl
							1 x 10 -4 = 11.97 p/µl
							1 x 10 -5 = 1.197 p/µl
							1 x 10 -6 = 0.119 p/µl
							1 x 10 -7 = 0.0119 p/µl
							1 x 10 -8 = 0.0011 p/µl
							1 x 10 -9 = 0.0001 p/µl
