# Supplementary material for: High cases of submicroscopic Plasmodium falciparum infections in a suburban population of Lagos, Nigeria
Source: Malar J. 2019 Dec 19;18:433. doi: 10.1186/s12936-019-3073-7 (PMC6924037; doi:10.1186/s12936-019-3073-7)
Supplement: Supplementary file 3 — Additional file 3. varATS/microscopy vs varATS/RDT raw values. [file 12936_2019_3073_MOESM3_ESM.xlsx]

## Sheet: Sheet1
VarATS/ul	Microscopy result					VarATS/ul	RDT Result
0	Neg					0	Pos
0	Neg					0	Pos
0	Neg					0	Pos
0	Neg					0	Pos
0	Neg					0	Pos
0	Neg					0	Pos
0	Neg					0	Pos
0	Neg					0	Pos
0	Neg					0	Neg
0	Neg					0	Neg
0	Neg					0	Neg
0	Neg					0	Neg
0	Neg					0	Neg
0	Neg					0	Neg
0	Neg					0	Neg
0	Neg					0	Neg
0	Neg					0	Neg
0	Neg					0	Neg
0	Neg					0	Neg
0	Neg					0	Neg
0	Neg					0	Neg
0	Neg					0	Neg
0	Neg					0	Neg
0	Neg					0	Neg
0	Neg					0	Neg
0	Neg					0	Neg
0	Neg					0	Neg
0	Neg					0	Neg
0	Neg					0	Neg
0	Neg					0	Neg
0	Neg					0	Neg
0	Neg					0	Neg
0	Neg					0	Neg
0	Neg					0	Neg
0	Neg					0	Neg
0	Neg					0	Neg
0	Neg					0	Neg
0	Neg					0	Neg
0	Neg					0	Neg
0	Neg					0	Neg
0	Neg					0	Neg
0	Neg					0	Neg
0	Neg					0	Neg
0	Neg					0	Neg
0	Neg					0	Neg
0	Neg					0	Neg
0	Neg					0	Neg
0	Neg					0	Neg
0	Neg					0	Neg
0	Neg					0	Neg
0	Neg					0	Neg
0	Neg					0	Neg
0	Neg					0	Neg
0	Neg					0	Neg
0	Neg					0	Neg
0	Neg					0	Neg
0	Neg					0	Neg
0	Neg					0	Neg
0	Neg					0	Neg
0	Neg					0	Neg
0	Neg					0	Neg
0	Neg					0	Neg
0	Neg					0	Neg
0	Neg					0	Neg
0	Neg					0	Neg
0	Neg					0	Neg
0	Neg					0	Neg
0	Neg					0	Neg
0	Neg					0	Neg
0	Neg					0	Neg
0	Neg					0	Neg
0	Neg					0	Neg
0	Neg					0	Neg
0	Neg					0	Neg
0	Neg					0	Neg
0	Neg					0	Neg
0	Neg					0	Neg
0	Neg					0	Neg
0	Neg					0	Neg
0	Neg					0	Neg
0	Neg					0	Neg
0	Neg					0	Neg
0	Neg					0	Neg
0	Neg					0	Neg
0	Neg					0	Neg
0	Neg					0	Neg
0	Neg					0	Neg
0	Neg					0	Neg
0	Neg					0	Neg
0	Neg					0	Neg
0	Neg					0	Neg
0	Neg					0	Neg
0	Neg					0	Neg
0	Neg					0	Neg
0	Neg					0	Neg
0	Neg					0	Neg
0	Neg					0	Neg
0	Neg					0	Neg
0	Neg					0	Neg
0	Neg					0	Neg
0	Neg					0	Neg
0	Neg					0	Neg
0	Neg					0	Neg
0	Neg					0	Neg
0	Neg					0	Neg
0	Neg					0	Neg
0	Neg					0	Neg
0	Neg					0	Neg
0	Neg					0	Neg
0	Neg					0	Neg
0	Neg					0	Neg
0	Neg					0	Neg
0	Neg					0	Neg
0	Neg					0	Neg
0	Neg					0	Neg
0	Neg					0	Neg
0	Neg					0	Neg
0	Neg					0	Neg
0	Neg					0	Neg
0	Neg					0	Neg
0	Neg					0	Neg
0	Neg					0	Neg
0	Neg					0	Neg
0	Neg					0	Neg
0	Neg					0	Neg
0	Neg					0	Neg
0	Neg					0	Neg
0	Neg					0	Neg
0	Neg					0	Neg
0	Neg					0	Neg
0	Neg					0	Neg
0	Neg					0	Neg
0	Neg					0	Neg
0	Neg					0	Neg
0	Neg					0	Neg
0	Neg					0	Neg
0	Neg					0	Neg
0	Neg					0	Neg
0	Neg					0	Neg
0	Neg					0	Neg
0	Neg					0	Neg
0	Neg					0	Neg
0	Neg					0	Neg
0	Neg					0	Neg
0	Neg					0	Neg
0	Neg					0	Neg
0	Neg					0	Neg
0	Neg					0	Neg
0	Neg					0	Neg
0	Neg					0	Neg
0	Neg					0	Neg
0	Neg					0	Neg
0	Neg					0	Neg
0	Neg					0	Neg
0	Neg					0	Neg
0	Neg					0	Neg
0	Neg					0	Neg
0	Neg					0	Neg
0	Neg					0	Neg
0	Neg					0	Neg
0	Neg					0	Neg
0	Neg					0	Neg
0	Neg					0	Neg
0	Neg					0	Neg
0	Neg					0	Neg
0	Neg					0	Neg
0	Neg					0	Neg
0	Neg					0	Neg
0	Neg					0	Neg
0	Neg					0	Neg
0	Neg					0	Neg
0	Neg					0	Neg
0	Neg					0	Neg
0	Neg					0	Neg
0	Neg					0	Neg
0	Neg					0	Neg
0	Neg					0	Neg
0	Neg					0	Neg
0	Neg					0	Neg
0	Neg					0	Neg
0	Neg					0	Neg
0	Neg					0	Neg
0	Neg					0	Neg
0	Neg					0	Neg
0	Neg					0	Neg
0	Neg					0	Neg
0	Neg					0	Neg
0	Neg					0	Neg
0	Neg					0	Neg
0	Neg					0	Neg
0	Neg					0	Neg
0	Neg					0	Neg
0	Neg					0	Neg
0	Neg					0	Neg
0	Neg					0	Neg
0	Neg					0	Neg
0	Neg					0	Neg
0	Neg					0	Neg
0	Neg					0	Neg
0	Neg					0	Neg
0	Neg					0	Neg
0	Neg					0	Neg
0	Neg					0	Neg
0	Neg					0	Neg
0.0273925	Neg					0.0273925	Neg
0.0309093	Neg					0.0309093	Neg
0.0460239	Neg					0.0460239	Pos
0.0504421	Neg					0.0504421	Neg
0.0912	Neg					0.0912	Neg
0.121755	Neg					0.121755	Neg
0.131497	Neg					0.131497	Pos
0.138502	Neg					0.138502	Pos
0.140328	Neg					0.140328	Pos
0.145644	Neg					0.145644	Pos
0.211742	Neg					0.211742	Neg
0.498711	Neg					0.498711	Neg
0.682777	Neg					0.682777	Pos
0.904855	Neg					0.904855	Neg
2.80364	Neg					2.80364	Neg
3.99574	Neg					3.99574	Neg
4.29725	Neg					4.29725	Neg
4.97443	Neg					4.97443	Pos
5.1162	Neg					5.1162	Pos
8.40555	Neg					8.40555	Pos
12.5558	Neg					12.5558	Pos
12.6376	Neg					12.6376	Neg
13.1577	Neg					13.1577	Neg
14.3126	Neg					14.3126	Neg
42.6049	Neg					42.6049	Neg
47.9513	Neg					47.9513	Neg
68.8154	Neg					68.8154	Neg
70.5086	Neg					70.5086	Pos
78.1323	Neg					83.7742	Neg
83.7742	Neg					93.2921	Neg
93.2921	Neg					98.8047	Neg
98.8047	Neg					110.38	Neg
110.38	Neg					174.837	Pos
174.837	Neg					237.62	Pos
237.62	Pos					321.89	Pos
321.89	Pos					396.04	Pos
396.04	Pos					425.12	Pos
425.12	Pos					495.24	Pos
495.24	Pos					636.82	Pos
636.82	Pos					838.1	Pos
838.1	Pos					838.1	Pos
838.1	Pos					875.62	Pos
875.62	Pos					1043.48	Pos
1043.48	Pos					1098.04	Pos
1098.04	Pos					1137.44	Pos
1137.44	Pos					1196.26	Pos
1196.26	Pos					1668.25	Pos
1668.25	Pos					1706.16	Pos
1706.16	Pos					1897.67	Pos
1897.67	Pos					1942.55	Pos
1942.55	Pos					2011.3	Pos
2011.3	Pos					2200	Pos
2200	Pos					2211.98	Pos
2211.98	Pos					2217.82	Pos
2217.82	Pos					2274.51	Pos
2274.51	Pos					2318.84	Pos
2318.84	Pos					2357.49	Pos
2357.49	Pos					2640	Pos
2640	Pos					2680	Pos
2680	Pos					2825.87	Pos
2825.87	Pos					3085.71	Pos
3085.71	Pos					3207.92	Pos
3207.92	Pos					3336.49	Pos
3336.49	Pos					3352.38	Pos
3352.38	Pos					3555.56	Pos
3555.56	Pos					3723.5	Pos
3723.5	Pos					4120	Pos
4120	Pos					4150.94	Pos
4150.94	Pos					4457.71	Pos
4457.71	Pos					4480	Pos
4480	Pos					4565.85	Pos
4565.85	Pos					5108.91	Pos
5108.91	Pos					6240	Pos
6240	Pos					6972.48	Pos
6972.48	Pos					6973.42	Pos
6973.42	Pos					7203.98	Pos
7203.98	Pos					8392.16	Pos
8392.16	Pos					8517.41	Pos
8517.41	Pos					8541.06	Pos
8541.06	Pos					8560	Pos
8560	Pos					8600	Pos
8600	Pos					8888.89	Pos
8888.89	Pos					8955.22	Pos
8955.22	Pos					9600	Pos
9600	Pos					9615.76	Pos
9615.76	Pos					9631.84	Pos
9631.84	Pos					10224.4	Pos
10224.4	Pos					10285.7	Pos
10285.7	Pos					12000	Pos
12000	Pos					12156.9	Pos			Microscopy	0.246835
12156.9	Pos					12450.1	Pos			RDT	0.313291
12450.1	Pos					12952.4	Pos			varATS	0.35443
12952.4	Pos					13980.6	Pos
13980.6	Pos					14248.8	Pos
14248.8	Pos					14710.9	Pos
14710.9	Pos					14784.3	Pos
14784.3	Pos					15842.4	Pos
15842.4	Pos					16398	Pos
16398	Pos					19559.8	Pos
19559.8	Pos					20039.2	Pos
20039.2	Pos					20440	Pos
20440	Pos					23362.1	Pos
23362.1	Pos					36785.5	Pos
36785.5	Pos					37431.2	Pos
37431.2	Pos					38074.1	Pos
38074.1	Pos					38311.9	Pos
38311.9	Pos					70508.5	Pos
70508.5	Pos					93636.4	Pos
93636.4	Pos					204190	Pos
204190	Pos					261000	Pos
261000	Pos					11772544370	Pos
11772544370	Pos					78.13.230021	Pos
